# Supplementary material for: The Intestinal Barrier Protective Effect of Indole Aldehyde Derivatives on Acute Toxoplasma gondii Infection
Source: Molecules. 2024 Oct 24;29(21):5024. doi: 10.3390/molecules29215024 (PMC11547840; doi:10.3390/molecules29215024)
Supplement: Supplementary file 1 [file molecules-29-05024-s001.zip]

Archive with 1 entries (1 files):
- molecules-3265379-supplementary.pdf
